# Supplementary material for: Reconstructing the archosaur radiation using a Middle Triassic archosauriform tooth assemblage from Tanzania
Source: PeerJ. 2019 Nov 5;7:e7970. doi: 10.7717/peerj.7970 (PMC6839518; doi:10.7717/peerj.7970)
Supplement: Supplemental Information 1 — All of the linear measurements and denticle density counts we collected from the teeth in out study. [file peerj-07-7970-s001.csv]

taxon	specimen	condition	element	position	fabl	bw	tch	antdent	postdent	da	db	dc	ma	mb	mc
MorphotypeA	NMT_RB820	isolated			12.35	8.43	16.87
MorphotypeA	NMT_RB821	isolated			8.25	5.23
MorphotypeA	NMT_RB818	isolated			2.94		8.11
MorphotypeA	NMT_RB817	isolated			5.27	3.04	11.25	36		5	5	4	5	4	4
MorphotypeB	NMT_RB819	isolated			5.11	2.54	8.06	34	44	5	5	4	6	5	4
Nundasuchus	NMT_RB48A	isolated			10.63	9.9	20.93	35	42	2	3	2	2	2	2
Nundasuchus	NMT_RB48G	isolated			11.56	9.94	22.01
Nundasuchus	NMT_RB48C	isolated			11.25	8.94	26
Nundasuchus	NMT_RB48F	isolated			13.23	9.28	29
Nundasuchus	NMT_RB48E	isolated			12.1	7.2	24
Nundasuchus	NMT_RB48B	isolated			9.55	6.43	12
Nundasuchus	NMT_RB48D	isolated			6.21	4.54
MorphotypeA	NMT_RB151	isolated			9.96	9.16	18.81				3	3			3
MorphotypeA	NMT_RB150	isolated			17.7	16.01	41.3			3	3	2	3		2
MorphotypeA	NMT_RB816	isolated			4.4		9.47		26	5	5	5
MorphotypeA	NMT_RB807	isolated			6.13	4.97	13.69	32	42	3	3	3	4	3	4
MorphotypeB	NMT_RB812	isolated			6.25	3.21	9.52	42	42	4	5	3	4	3	3
MorphotypeA	NMT_RB809	isolated			9.01	6.75	13.99	27	51	3	5	3	3	2	2
MorphotypeB	NMT_RB813	isolated			5.94	3	10.8	21	38	4	5	4	3	4	3
Cynodont	NMT_RB815	isolated			6.96	4.24	12.5		15		4
MorphotypeB	NMT_RB814	isolated			5.45	5.47	11.5	14	32		4	4		4	3
MorphotypeB	NMT_RB811	isolated			4.62	3.56	11.16	30	31	5	3	3	5	8	4
MorphotypeA	NMT_RB808	isolated			6.04	4.36	12.09		72	3	5	5
MorphotypeA	NMT_RB810	isolated			6.25	3.78	10.79	26	45	4	4	4	3	3	3
MorphotypeA	NMT_RB825	isolated			17.7	14.62	37.39	47			3		2	3	2
Parringtonia	NMT_RB287	isolated			11.27	9.41	21.56	20	54	2	4	2	2		2
MorphotypeA	NMT_RB828	isolated			6.99	4.38	12.95	25			4	3		3	3
MorphotypeA	NMT_RB826	isolated			9.54	8.12	20.57	23	59	3	4	3		3	2
MorphotypeC	NMT_RB831	isolated			10.3	8.5	24.6		28	2	2	2		2
MorphotypeA	NMT_RB192	isolated
NMTRB187	S-58_2012	in situ	maxilla	1
NMTRB188	S-58_2012	in situ	maxilla	2	3.9	2.6	9.5
NMTRB189	S-58_2012	in situ	maxilla	3	3.7	2.4	9.3
NMTRB190	S-58_2012	in situ	maxilla	4	4.2	3.1	10.6
NMTRB191	S-58_2012	in situ	maxilla	5	4.2	2.9	11.8	46					14		10
NMTRB192	S-58_2012	in situ	maxilla	6	4.6	3.2	12.1
NMTRB193	S-58_2012	in situ	maxilla	7	5.8	3.4	13.4
NMTRB194	S-58_2012	in situ	maxilla	8	5.9	3.1	11.8				7
NMTRB195	S-58_2012	in situ	maxilla	9	4.9	2.8	9.6
NMTRB196	S-58_2012	in situ	maxilla	10
NMTRB197	S-58_2012	in situ	dentary	1
NMTRB198	S-58_2012	in situ	dentary	2									11		8
NMTRB199	S-58_2012	in situ	dentary	3
NMTRB200	S-58_2012	in situ	dentary	4	3.2	2.1	6.8
NMTRB201	S-58_2012	in situ	dentary	5	2.6	1.8	5.3							8	11
NMTRB202	S-58_2012	in situ	dentary	6	3.5	2.4	7.6
NMTRB203	S-58_2012	in situ	dentary	7	2.9	1.9	5.8
NMTRB204	S-58_2012	in situ	dentary	8	4.1	2.5	9.8
Parringtonia	Z1372015	isolated			10.3	5.9	21.2		40		5	5
Parringtonia	Z1372015	in situ	dentary	1	1.2	1.1	2.5
Parringtonia	Z1372015	in situ	dentary	2	2.3	1.9	5.1				15	7
Parringtonia	Z1372015	in situ	dentary	3	1.9	1.1	4.3								7
Parringtonia	Z1372015	in situ	dentary	4	3.9	2.3	8.3				14
Parringtonia	Z1372015	in situ	dentary	5	2.2	1.7	5.3	47	30	9			9
Parringtonia	Z1372015	in situ	dentary	6	3.4	2.3	8.2				8
Parringtonia	Z1372015	in situ	dentary	7				20					7		7
Parringtonia	Z1372015	in situ	dentary	8
Parringtonia	Z1372015	in situ	dentary	9	2.5	1.6	5.3				7
Parringtonia	Z1372015	in situ	dentary	10	1.8	1.1	4.2
Parringtonia	Z1372015	in situ	dentary	11	1.9	1.2	4.8
Parringtonia	Z1372015	in situ	premaxilla	1	1.6	1.2	4.2
Parringtonia	Z1372015	in situ	premaxilla	2
Parringtonia	Z1372015	in situ	premaxilla	3	1.9	1.7	4.6
Parringtonia	Z1372015	in situ	premaxilla	4
Parringtonia	Z1372015	in situ	maxilla	1
Parringtonia	Z1372015	in situ	maxilla	2
Parringtonia	Z1372015	in situ	maxilla	3
Parringtonia	Z1372015	in situ	maxilla	4	1.1	0.9	3.5			9					10
Asilisaurus	Z137SS_left	in situ	maxilla	1	2.2	1.7
Asilisaurus	Z137SS_left	in situ	maxilla	2
Asilisaurus	Z137SS_left	in situ	maxilla	3
Asilisaurus	Z137SS_left	in situ	maxilla	4
Asilisaurus	Z137SS_left	in situ	maxilla	5
Asilisaurus	Z137SS_left	in situ	maxilla	6
Asilisaurus	Z137SS_left	in situ	maxilla	7
Asilisaurus	Z137SS_left	in situ	maxilla	8
Asilisaurus	Z137SS_left	in situ	maxilla	9
Asilisaurus	Z137SS_right	in situ	maxilla	1	2.1	1.9
Asilisaurus	Z137SS_right	in situ	maxilla	2
Asilisaurus	Z137SS_right	in situ	maxilla	3
Asilisaurus	Z137SS_right	in situ	maxilla	4	1.5	1.3
Asilisaurus	Z137SS_right	in situ	maxilla	5
Asilisaurus	Z137SS_right	in situ	maxilla	6
Asilisaurus	Z137SS_right	in situ	maxilla	7	2.2	1.7
Asilisaurus	Z137SS_right	in situ	maxilla	8
Asilisaurus	Z137SS_right	in situ	maxilla	9	2.3	1.8
Asilisaurus	Z137SS_right	in situ	maxilla	10
Asilisaurus	Z179_left	in situ	dentary	1	1.1	0.9	2.7
Asilisaurus	Z179_left	in situ	dentary	2	1.3	1.1
Asilisaurus	Z179_left	in situ	dentary	3	1.3	1.1
Asilisaurus	Z179_left	in situ	dentary	4	1.4	1.2
Asilisaurus	Z179_left	in situ	dentary	5	1.1	1
Asilisaurus	Z179_left	in situ	dentary	6	1	1
Asilisaurus	Z179_right	in situ	dentary	1	1.1	1	1.6			8
Asilisaurus	Z179_right	in situ	dentary	2	1.1	1	1.9
Asilisaurus	Z179_right	in situ	dentary	3
Asilisaurus	Z179_right	in situ	dentary	4	1	0.9
Nundasuchus	NMTRB48	in situ	dentary	1
Nundasuchus	NMTRB48	in situ	dentary	2	9.4	6.8	16.3								5
Nundasuchus	NMTRB48	in situ	dentary	3
Nundasuchus	NMTRB48	in situ	dentary	4
Nundasuchus	NMTRB48	in situ	dentary	5
Nundasuchus	NMTRB48	in situ	dentary	6	4.9	4.3	8.2
Nundasuchus	NMTRB48	in situ	dentary	7	2.7	2.4	5.6
Nundasuchus	NMTRB48	in situ	dentary	8	6.4	4.9	12.6
Nundasuchus	NMTRB48	in situ	dentary	9
Nundasuchus	NMTRB48	in situ	dentary	10	7.3	4.8	13.1			4		4	5		4
Nundasuchus	NMTRB48	in situ	dentary	11	8.9	6.3	19.2
Nundasuchus	NMTRB48	in situ	dentary	12
Pallisteria	NHM R	in situ	upper left	1	15.72	13.97	44.38						3	3	3
Pallisteria	NHM R	in situ	upper left	2	19.43	15.58	45.59
Pallisteria	NHM R	in situ	upper left	3	17.44	13.63	36.1			2	2	2	2.5	2.5	2.5
Pallisteria	NHM R	in situ	upper left	4	25.49	19.21
Pallisteria	NHM R	in situ	upper left	10	27.21	20.33	70.26
Pallisteria	NHM R	in situ	upper right	5	26.16	18.31	70.06
Pallisteria	NHM R	in situ	upper right	6	21.9	15.93	38.52					2	2
Pallisteria	NHM R	in situ	upper right	7	25.81	19.42	57.06				3	2			2
Pallisteria	NHM R	in situ	upper right	8	20.21	17.83	37.82			2		2	2		2
Pallisteria	NHM R	in situ	upper right	9	27.11	19.53	51.17				3	2
Pallisteria	NHM R	in situ	upper right	10	25.68	19.26	45.72				3	2	2
