# Supplementary material for: Reconstructing the archosaur radiation using a Middle Triassic archosauriform tooth assemblage from Tanzania
Source: PeerJ. 2019 Nov 5;7:e7970. doi: 10.7717/peerj.7970 (PMC6839518; doi:10.7717/peerj.7970)
Supplement: Supplemental Information 2 — Binary scorings for each tooth included in study. For traits unable to be scored we used "?". [file peerj-07-7970-s002.xlsx]

## Sheet: Sheet1
taxon	specimen	condition	element	position	T1	T2	T3	T4	T5	T6	T7	T8	T9	T10	T11
Unidentified	NMT_RB820	isolated			0	0	0	0	0	0	0	1	0	?	0
Unidentified	NMT_RB821	isolated			?	0	0	?	0	0	?	1	?	?	?
Unidentified	NMT_RB818	isolated			?	0	?	?	?	?	?	?	?	?	?
Unidentified	NMT_RB817	isolated			1	0	1	1	0	0	1	1	0	0	0
Unidentified	NMT_RB819	isolated			0	0	0	1	0	0	1	1	0	0	0
Nundasuchus	NMT_RB48A	isolated			1	0	1	0	0	1	1	0	1	0	1
Nundasuchus	NMT_RB48G	isolated			0	0	1	1	0	1	1	0	1	1	1
Nundasuchus	NMT_RB48C	isolated			?	0	?	?	1	0	?	1	?	?	0
Nundasuchus	NMT_RB48F	isolated			?	0	1	?	0	0	1	1	1	?	0
Nundasuchus	NMT_RB48E	isolated			1	1	1	0	0	0	?	0	1	0	?
Nundasuchus	NMT_RB48B	isolated			?	0	1	1	0	0	1	1	1	0	0
Nundasuchus	NMT_RB48D	isolated			?	0	?	?	?	0	1	1	?	?	?
Unidentified	NMT_RB151	isolated			0	0	0	0	0	0	1	0	1	1	0
Unidentified	NMT_RB150	isolated			0	0	1	0	0	0	1	1	0	1	0
Unidentified	NMT_RB816	isolated			1	0	?	0	?	0	?	1	?	?	0
Unidentified	NMT_RB807	isolated			1	0	1	1	0	1	1	1	0	0	0
Unidentified	NMT_RB812	isolated			0	0	1	1	0	1	1	1	0	0	1
Unidentified	NMT_RB809	isolated			0	0	1	1	0	0	1	0	0	1	0
Unidentified	NMT_RB813	isolated			1	0	0	1	0	0	1	1	0	0	0
Unidentified	NMT_RB815	isolated			?	1	1	0	0	0	1	1	?	?	?
Unidentified	NMT_RB814	isolated			1	0	0	1	0	0	1	1	0	0	1
Unidentified	NMT_RB811	isolated			?	0	1	0	0	1	1	1	0	1	0
Unidentified	NMT_RB808	isolated			1	0	1	0	0	1	1	1	1	1	0
Unidentified	NMT_RB810	isolated			0	0	0	1	0	1	1	1	0	0	0
Unidentified	NMT_RB825	isolated			0	0	1	0	0	0	1	0	1	1	0
Parringtonia	NMT_RB827	isolated			1	0	1	1	0	0	1	0	0	?	1
Unidentified	NMT_RB828	isolated			1	0	0	1	0	0	1	1	1	0	0
Unidentified	NMT_RB826	isolated			0	0	1	1	0	0	1	0	0	0	0
Unidentified	NMT_RB831	isolated			1	0	1	0	0	0	0	0	0	0	0
Unidentified	NMT_RB192	isolated			1	0	1	0	0	0	1	0	0	1	?
Gulleysaurus	S-58_2012	in situ	maxilla	1	?	?	?	?	?	?	?	?	?	?	?
Gulleysaurus	S-58_2012	in situ	maxilla	2	?	?	?	0	?	0	?	1	?	?	?
Gulleysaurus	S-58_2012	in situ	maxilla	3	1	1	?	0	?	?	?	?	0	?	?
Gulleysaurus	S-58_2012	in situ	maxilla	4	?	?	?	?	?	0	?	1	?	?	?
Gulleysaurus	S-58_2012	in situ	maxilla	5	1	1	?	0	?	0	?	1	?	?	0
Gulleysaurus	S-58_2012	in situ	maxilla	6	?	?	?	?	?	?	?	?	?	?	?
Gulleysaurus	S-58_2012	in situ	maxilla	7	1	1	?	0	?	?	?	1	?	?	?
Gulleysaurus	S-58_2012	in situ	maxilla	8	?	1	?	?	?	?	?	1	?	?	?
Gulleysaurus	S-58_2012	in situ	maxilla	9	?	1	?	?	?	?	?	?	?	?	?
Gulleysaurus	S-58_2012	in situ	maxilla	10	?	?	?	?	?	?	?	?	?	?	?
Gulleysaurus	S-58_2012	in situ	dentary	1	?	?	?	?	?	?	?	?	?	?	?
Gulleysaurus	S-58_2012	in situ	dentary	2	?	?	?	?	?	?	?	1	?	?	?
Gulleysaurus	S-58_2012	in situ	dentary	3	?	?	?	?	?	?	?	?	?	?	?
Gulleysaurus	S-58_2012	in situ	dentary	4	?	?	?	?	?	?	?	?	?	?	?
Gulleysaurus	S-58_2012	in situ	dentary	5	1	1	?	?	?	0	?	1	?	?	0
Gulleysaurus	S-58_2012	in situ	dentary	6	?	?	?	?	?	?	?	?	?	?	?
Gulleysaurus	S-58_2012	in situ	dentary	7	?	?	?	?	?	?	?	?	?	?	?
Gulleysaurus	S-58_2012	in situ	dentary	8	?	?	?	?	0	?	?	?	?	?	?
Parringtonia	Z1372015	isolated
Parringtonia	Z1372015	in situ	dentary	1	?	1	?	?	?	?	?	?	?	?	?
Parringtonia	Z1372015	in situ	dentary	2	0	1	0	0	0	0	1	1	0	?	0
Parringtonia	Z1372015	in situ	dentary	3	?	?	?	?	?	?	?	1	?	0	0
Parringtonia	Z1372015	in situ	dentary	4	0	1	0	0	0	0	1	1	0	?	0
Parringtonia	Z1372015	in situ	dentary	5	?	1	1	0	?	0	?	1	?	0	0
Parringtonia	Z1372015	in situ	dentary	6	?	1	?	?	?	0	1	1	?	?	?
Parringtonia	Z1372015	in situ	dentary	7	?	1	?	?	?	0	?	1	?	0	0
Parringtonia	Z1372015	in situ	dentary	8	?	?	?	?	?	?	?	?	?	?	?
Parringtonia	Z1372015	in situ	dentary	9	?	1	?	?	?	?	?	1	?	?	?
Parringtonia	Z1372015	in situ	dentary	10	?	1	?	?	?	1	?	1	0	0	?
Parringtonia	Z1372015	in situ	dentary	11	?	?	?	?	?	?	?	?	?	?	?
Parringtonia	Z1372015	in situ	premaxilla	1	?	0	?	?	0	?	?	?	?	?	?
Parringtonia	Z1372015	in situ	premaxilla	2	?	0	?	?	?	?	?	?	?	?	?
Parringtonia	Z1372015	in situ	premaxilla	3	?	1	?	?	0	?	?	?	?	?	?
Parringtonia	Z1372015	in situ	premaxilla	4	?	0	?	?	?	?	?	?	?	?	?
Parringtonia	Z1372015	in situ	dentary	1	?	?	?	?	?	?	?	?	?	?	?
Parringtonia	Z1372015	in situ	dentary	2	?	?	?	?	?	?	?	?	?	?	?
Parringtonia	Z1372015	in situ	dentary	3	?	?	?	?	?	?	?	?	?	?	?
Parringtonia	Z1372015	in situ	dentary	4	?	?	?	?	?	?	?	?	?	?	?
Parringtonia	Z1372015	in situ	dentary	5	?	?	?	?	?	?	?	?	?	?	?
Parringtonia	Z1372015	in situ	dentary	6	?	?	?	?	?	?	?	1	?	?	0
Parringtonia	Z1372015	in situ	dentary	7	?	?	?	?	?	?	?	?	?	?	?
Parringtonia	Z1372015	in situ	dentary	8	?	1	?	?	?	?	?	1	?	?	?
Parringtonia	Z1372015	in situ	maxilla	1	?	?	?	?	?	?	?	?	?	?	?
Parringtonia	Z1372015	in situ	maxilla	2	?	?	?	?	?	0	?	1	?	?	0
Parringtonia	Z1372015	in situ	maxilla	3	?	?	?	?	?	?	?	?	?	?	?
Parringtonia	Z1372015	in situ	maxilla	4	?	1	?	?	?	0	?	1	?	0	0
Asilisaurus	Z137SS_left	in situ	maxilla	1	?	?	?	?	?	?	?
Asilisaurus	Z137SS_left	in situ	maxilla	2	?	?	?	?	?	?	?
Asilisaurus	Z137SS_left	in situ	maxilla	3	?	?	?	?	?	?	?
Asilisaurus	Z137SS_left	in situ	maxilla	4	?	0	?	?	?	0	?
Asilisaurus	Z137SS_left	in situ	maxilla	5	?	?	?	?	?	?	?
Asilisaurus	Z137SS_left	in situ	maxilla	6	?	?	?	?	?	?	?
Asilisaurus	Z137SS_left	in situ	maxilla	7	?	?	?	?	?	?	?
Asilisaurus	Z137SS_left	in situ	maxilla	8	?	?	?	?	?	?	?
Asilisaurus	Z137SS_left	in situ	maxilla	9	?	?	?	?	?	?	?
Asilisaurus	Z137SS_right	in situ	maxilla	1	?	?	?	?	?	?	?
Asilisaurus	Z137SS_right	in situ	maxilla	2	?	?	?	?	?	?	?
Asilisaurus	Z137SS_right	in situ	maxilla	3	?	?	?	?	?	?	?
Asilisaurus	Z137SS_right	in situ	maxilla	4	?	?	?	?	?	?	?
Asilisaurus	Z137SS_right	in situ	maxilla	5	?	?	?	?	?	?	?
Asilisaurus	Z137SS_right	in situ	maxilla	6	?	?	?	?	?	?	?
Asilisaurus	Z137SS_right	in situ	maxilla	7	?	?	?	?	?	?	?
Asilisaurus	Z137SS_right	in situ	maxilla	8	?	?	?	?	?	?	?
Asilisaurus	Z137SS_right	in situ	maxilla	9	?	?	?	?	?	?	?
Asilisaurus	Z137SS_right	in situ	maxilla	10	?	?	?	?	?	?	?
Asilisaurus	Z137SS	in situ	dentary	1	?	0	?	?	?	?	?
Asilisaurus	Z137SS	in situ	dentary	2	?	0	0	0	0	0	0
Asilisaurus	Z137SS	in situ	dentary	3	?	0	?	?	0	?	?
Asilisaurus	Z137SS	in situ	dentary	4	?	?	?	?	?	?	?
Asilisaurus	Z137SS	in situ	dentary	5	?	?	?	?	?	?	?
Asilisaurus	Z137SS	in situ	dentary	6	?	?	?	?	?	?	?
Asilisaurus	Z137SS	in situ	dentary	7	?	?	?	?	?	?	?
Asilisaurus	Z137SS	in situ	dentary	8	?	?	?	?	?	?	?
Asilisaurus	Z179_left	in situ	dentary	1
Asilisaurus	Z179_left	in situ	dentary	2
Asilisaurus	Z179_left	in situ	dentary	3
Asilisaurus	Z179_left	in situ	dentary	4
Asilisaurus	Z179_left	in situ	dentary	5
Asilisaurus	Z179_left	in situ	dentary	6
Asilisaurus	Z179_right	in situ	dentary	1
Asilisaurus	Z179_right	in situ	dentary	2
Asilisaurus	Z179_right	in situ	dentary	3
Asilisaurus	Z179_right	in situ	dentary	4
Nundasuchus	NMTRB48	in situ	dentary	1	?	?	?	?	?	?	?	?	?	?	?
Nundasuchus	NMTRB48	in situ	dentary	2	?	?	?	?	?	?	?	?	?	?	?
Nundasuchus	NMTRB48	in situ	dentary	3	?	?	?	?	?	?	?	?	?	?	?
Nundasuchus	NMTRB48	in situ	dentary	4	?	0	?	?	?	?	?	?	?	?	?
Nundasuchus	NMTRB48	in situ	dentary	5	?	?	?	?	?	?	?	?	?	?	?
Nundasuchus	NMTRB48	in situ	dentary	6	?	?	1	?	?	0	?	1	1	?	?
Nundasuchus	NMTRB48	in situ	dentary	7	?	?	?	?	?	?	?	?	?	?	?
Nundasuchus	NMTRB48	in situ	dentary	8	?	0	?	?	?	0	?	1	?	?	?
Nundasuchus	NMTRB48	in situ	dentary	9	?	?	?	?	?	?	?	?	?	?	?
Nundasuchus	NMTRB48	in situ	dentary	10	0	0	1	?	?	0	?	0	1	0	0
Nundasuchus	NMTRB48	in situ	dentary	11	?	?	?	?	?	?	?	1	?	?	?
Nundasuchus	NMTRB48	in situ	dentary	12	?	?	?	?	?	?	?	?	?	?	?
Nundasuchus	NMTRB48	in situ	dentary	13	?	?	?	?	?	0	?	1	?	?	0
Pallisteria	NHMUK PV RXXXXX	in situ	L pmx	1	0	0	0	0	0	0	?	0	0	?	0
Pallisteria	NHMUK PV RXXXXX	in situ	L pmx	2	0	0	1	0	0	?	?	?	?	?	?
Pallisteria	NHMUK PV RXXXXX	in situ	L pmx	3	1	0	1	0	0	0	?	0	0	?	0
Pallisteria	NHMUK PV RXXXXX	in situ	L mx	1	1	0	1	?	0	?	?	?	?	?	?
Pallisteria	NHMUK PV RXXXXX	in situ	L mx	8	1	0	1	0	0	?	?	?	1	?	?
Pallisteria	NHMUK PV RXXXXX	in situ	R mx	3	1	0	1	0	0	?	?	?	1	?	?
Pallisteria	NHMUK PV RXXXXX	in situ	R mx	4	1	0	1	0	0	0	?	0	1	0	?
Pallisteria	NHMUK PV RXXXXX	in situ	R mx	5	1	0	1	?	0	0	?	0	1	?	?
Pallisteria	NHMUK PV RXXXXX	in situ	R mx	6	1	0	1	0	0	0	?	0	1	0	?
Pallisteria	NHMUK PV RXXXXX	in situ	R mx	7	?	0	1	?	0	0	?	0	1	?	?
Pallisteria	NHMUK PV RXXXXX	in situ	R mx	8	1	0	1	1	0	0	?	0	1	?	?
